# Supplementary material for: Evaluation of Medication Prescribing Applications Available in Australia
Source: Pharmacy (Basel). 2023 Mar 6;11(2):49. doi: 10.3390/pharmacy11020049 (PMC10037640; doi:10.3390/pharmacy11020049)
Supplement: Supplementary file 1 [file pharmacy-11-00049-s001.zip]

Archive with 1 entries (1 files):
- Supplementary - clean.pdf
